# Supplementary material for: Effect of Multi-Nutrient Milk Fortification on Preterm Neonate Outcomes: A Network Meta-Analysis
Source: Nutrients. 2025 May 12;17(10):1651. doi: 10.3390/nu17101651 (PMC12113778; doi:10.3390/nu17101651)
Supplement: Supplementary file 1 [file nutrients-17-01651-s001.zip]

Archive with 1 entries (1 files):
- nutrients-3552039-supplementary.pdf
